# Supplementary material for: Novel Mn4+-Activated K2Nb1−xMoxF7 (0 ≤ x ≤ 0.15) Solid Solution Red Phosphors with Superior Moisture Resistance and Good Thermal Stability
Source: Molecules. 2023 Jun 5;28(11):4566. doi: 10.3390/molecules28114566 (PMC10254550; doi:10.3390/molecules28114566)
Supplement: Supplementary file 1 [file molecules-28-04566-s001.zip]

Archive with 1 entries (1 files):
- molecules-2371105-supplementary.pdf
